# Supplementary material for: Bioinformatics Prediction and Experimental Verification Identify CAB39L as a Diagnostic and Prognostic Biomarker of Kidney Renal Clear Cell Carcinoma
Source: Medicina (Kaunas). 2023 Apr 6;59(4):716. doi: 10.3390/medicina59040716 (PMC10145756; doi:10.3390/medicina59040716)
Supplement: Supplementary file 1 [file medicina-59-00716-s001.zip]

Archive with 1 entries (1 files):
- medicina-2241596-supplementary.pdf
